# Supplementary material for: The LncRNA401-LrWRKY70 Module Regulates the Blue-Purple Flower Color Formation in Lycoris
Source: Plants (Basel). 2026 Apr 16;15(8):1223. doi: 10.3390/plants15081223 (PMC13119879; doi:10.3390/plants15081223)
Supplement: Supplementary file 1 [file plants-15-01223-s001.zip › Supplementary Table.xlsx]

## Sheet: Table S1
Differences in flavonoid metabolites between W and Bp.
Metabolite (nmol/l)	W_1	W_2	W_3	Bp_1	Bp_2	Bp_3	R_1	R_2	R_3
Kaempferol 3-O-sophoroside	4.7567	4.7975	4.698	8.026	7.9575	8.0636	2.45325	2.48633	2.42842
Kaempferol-3-O-glucorhamnoside	2.4679	2.4897	2.5209	13.2079	13.071	13.2172	1.31426	1.26947	1.23572
Kaempferol 3-neohesperidoside	2.5098	2.5079	2.5376	13.3044	13.1277	13.3138	1.33988	1.27874	1.26561
Lonicerin	2.5059	2.5056	2.5518	13.2921	13.1155	13.3014	1.30186	1.27756	1.23025

## Sheet: Table S2
Data quality control.
Sample	RawDatas	CleanData(%)	Adapter(%)	LowQuality(%)	polyA(%)	N(%)
W_1	76758556	76604386 (99.80%)	39072 (0.05%)	41150 (0.05%)	0 (0.00%)	73948 (0.10%)
W_2	75437382	75260466 (99.77%)	29096 (0.04%)	47208 (0.06%)	0 (0.00%)	100612 (0.13%)
W_3	98878332	98539302 (99.66%)	23572 (0.02%)	95192 (0.10%)	0 (0.00%)	220266 (0.22%
Bp_1	92939944	92619194 (99.65%)	20184 (0.02%)	91646 (0.10%)	0 (0.00%)	208920 (0.22%)
Bp_2	83123872	82922254 (99.76%)	36794 (0.04%)	46708 (0.06%)	0 (0.00%)	118116 (0.14%)
Bp_3	92931446	92740378 (99.79%)	27306 (0.03%)	54582 (0.06%)	0 (0.00%)	109180 (0.12%)
R_1	73571472	73382638 (99.74%)	14080 (0.02%)	67354 (0.09%)	0 (0.00%)	107400 (0.15%)
R_2	72307382	72127518 (99.75%)	13996 (0.02%)	61378 (0.08%)	0 (0.00%)	104490 (0.14%)
R_3	80289616	79886792 (99.50%)	15006 (0.02%)	266208 (0.33%)	0 (0.00%)	121610 (0.15%)

## Sheet: Table S3
Reference alignment results of RNA-seq data.
Sample	Total	Unmapped(%)	Unique_Mapped(%)	Multiple_Mapped(%)	Total_Mapped(%)
W_1	71026674	29301477 (41.25%)	33673492 (47.41%)	8051705 (11.34%)	41725197 (58.75%)
W_2	69648696	29174469 (41.89%)	31933876 (45.85%)	8540351 (12.26%)	40474227 (58.11%)
W_3	90808034	33957309 (37.39%)	44674096 (49.20%)	12176629 (13.41%)	56850725 (62.61%)
Bp_1	86230882	28047098 (32.53%)	50178830 (58.19%)	8004954 (9.28%)	58183784 (67.47%)
Bp_2	77779922	27882688 (35.85%)	42810269 (55.04%)	7086965 (9.11%)	49897234 (64.15%)
Bp_3	86094990	27860529 (32.36%)	50484234 (58.64%)	7750227 (9.00%)	58234461 (67.64%)
R_1	69181968	11768567 (17.01%)	49191115 (71.10%)	8222286 (11.89%)	57413401 (82.99%)
R_2	67067286	9056472 (13.50%)	49716713 (74.13%)	8294101 (12.37%)	58010814 (86.50%)
R_3	74048474	9962876 (13.45%)	54040823 (72.98%)	10044775 (13.57%)	64085598 (86.55%)

## Sheet: Table S4
Differential gene expression levels of W, Bp, and R in Profile 5.
id	W	Bp	R
LR01AAG000952	1.33733	15.521	2.84
LR01AAG001820	6.42767	9.77867	7.71933
LR01ABG000179	35.747	43.34	31.0713
LR01ABG000474	1.02767	22.32	6.83333
LR01ABG000531	33.3793	46.7497	33.5597
LR01ACG000089	14.84	25.392	13.9183
LR01ACG000229	8.143	12.3707	8.75267
LR01ACG000266	6.568	12.027	9.03667
LR01ACG000430	32.277	70.1967	34.3347
LR01ACG000944	24.3087	38.2407	31.249
LR01ADG000121	3.197	14.113	3.624
LR01AEG000093	0.961667	7.12633	1.741
LR01AEG000851	1.39767	7.22367	2.43733
LR01AEG000946	36.0867	44.8787	28.8773
LR01AFG000290	10.299	19.2107	11.6993
LR01AFG000378	3.73767	5.16567	4.191
LR01AFG000489	4.20533	27.4703	9.77933
LR01AFG000623	23.789	40.4843	18.622
LR01AGG000459	0.047	12.368	3.63267
LR02AAG000472	7.24467	33.6697	11.0377
LR02AAG000619	0.0453333	5.19567	2.167
LR02AAG000655	1.089	24.7173	2.831
LR02ABG000619	5.63033	7.29833	6.44067
LR02ABG000663	1.53033	7.96067	4.036
LR02ACG000043	2.89	5.90933	2.12033
LR02ACG001489	11.1983	13.394	11.862
LR02ADG000208	4.27767	6.43533	5.15533
LR02ADG000498	1.254	12.5553	5.16667
LR02ADG000587	43.039	55.9447	42.8407
LR02AEG000027	3.21667	20.3907	6.64967
LR02AEG001030	3.65733	18.6357	4.03767
LR02AEG001137	6.267	9.66833	7.12167
LR02AFG000468	5.99067	70.483	38.171
LR02AFG000606	0.348667	5.217	1.903
LR02AFG000943	6.00833	15.897	6.70733
LR02AFG001006	9.98067	12.2727	9.69333
LR02AFG001458	5.802	22.476	3.315
LR02AGG000144	2.44267	7.459	3.32933
LR03AAG000144	2.713	7.045	3.05233
LR03AAG000432	0	34.5077	14.4457
LR03ABG000144	19.0227	26.863	13.3333
LR03ABG000290	0.722333	7.13533	3.52033
LR03ABG000554	4.504	8.127	5.00267
LR03ABG000606	3.47533	5.192	3.00867
LR03ACG000088	6.25333	13.624	3.388
LR03ACG000104	21.9787	79.7377	40.4303
LR03ACG000462	4.01	9.33267	4.90533
LR03ACG000507	24.2563	27.1833	22.8057
LR03ACG000880	7.36767	9.00533	8.072
LR03ACG000940	8.163	15.2947	10.04
LR03ACG001112	2.74967	5.04833	2.82767
LR03ACG001210	7.68867	9.10333	8.17767
LR03ADG000338	0.356667	5.511	1.49633
LR03ADG000471	4.73633	7.03	5.551
LR03ADG000719	3.10667	6.70333	4.55167
LR03ADG000894	0.328333	6.59967	1.41267
LR03AEG000161	15.874	21.762	10.6117
LR03AEG000596	0.724	5.26967	0.152
LR03AEG001527	43.4123	58.365	34.5907
LR03AFG000411	7.625	13.0323	8.69333
LR03AFG000513	9.47967	13.9373	9.06533
LR03AFG001124	3.127	20.8153	8.70467
LR04AAG000044	2.761	5.38633	0.632667
LR04ABG000266	58.2887	80.4713	50.7613
LR04ACG001078	9.15067	18.284	12.9893
LR04ACG001105	1.73367	27.5273	6.39733
LR04ADG000088	12.886	21.2863	17.025
LR04ADG000624	5.55767	12.7467	6.31367
LR04ADG001158	4.90633	8.32833	6.47
LR04ADG001332	1.45867	65.8317	8.80533
LR04AEG000296	5.56433	6.786	6.15833
LR04AEG000849	6.58067	22.325	8.748
LR04AEG001229	118.865	205.511	105.371
LR04AEG001238	4.46367	5.56467	4.828
LR04AEG001442	8.58333	12.1213	9.777
LR04AFG000153	10.7917	36.1547	14.7507
LR04AFG000203	8.03133	15.722	8.097
LR04AFG000812	60.911	96.7237	39.8727
LR04AFG000999	0.301333	8.60033	3.559
LR04AGG000362	66.2457	81.244	55.5943
LR05ACG000213	0	16.7647	0
LR05ACG000487	28.312	91.3907	17.6497
LR05ACG000671	15.7907	31.9497	6.046
LR05ACG001057	2.97367	5.494	1.976
LR05ACG001061	12.0933	14.6053	12.2473
LR05ACG001146	0	8.73167	0
LR05ACG001218	15.3123	40.1503	9.791
LR05ADG000030	0.0743333	13.5083	1.73733
LR05ADG000485	4.14767	6.20967	3.64533
LR05ADG000673	15.7397	42.3617	12.904
LR05ADG000889	2.40967	5.651	0.346
LR05ADG001234	4.94667	12.4413	8.31233
LR05AEG000008	9.73267	12.6187	10.118
LR05AEG000546	8.69667	17.8957	8.87967
LR05AEG000574	1.26433	6.35767	3.192
LR05AFG000202	13.4463	23.8817	9.32833
LR05AFG000425	0.052	11.438	0.0826667
LR05AFG000613	7.91667	22.0447	4.51433
LR05AFG001319	7.75867	19.5107	2.461
LR05AFG001908	6.845	15.1917	9.39933
LR05AFG001912	6.32733	11.1677	2.97867
LR06ABG000341	16.028	50.455	29.6283
LR06ACG000416	2.73733	10.893	6.40467
LR06ACG000896	1.143	6.41867	2.91267
LR06ADG000927	0.0213333	6.86	0.018
LR06AEG000664	1.92567	34.1823	14.6427
LR06AEG000911	1.72033	15.527	5.21333
LR06AEG001287	21.671	27.54	21.5037
LR06AFG000958	14.0793	18.0683	14.9873
LR06AFG001394	34.3227	42.077	37.4527
LR07ABG000510	8.26567	29.601	1.43133
LR07ABG000693	10.3703	16.5313	10.1913
LR07ABG001110	0.868667	5.64833	2.78667
LR07ABG001112	3.85167	11.4237	3.72833
LR07ABG001445	0.489667	11.5083	1.965
LR07ABG001489	4.39733	10.659	3.33333
LR07ACG000464	9.06	27.6017	13.5317
LR07ACG000551	0.585	22.4	7.502
LR07ACG000756	9.40067	12.3213	9.08067
LR07ACG001612	14.2673	23.7033	15.5547
LR07ADG001120	0.287	14.435	4.29033
LR07ADG001176	2.97633	5.818	3.01967
LR08AAG000678	0.0203333	18.1843	0.396667
LR08AAG001680	7.995	22.224	10.3447
LR08AAG001937	1.88833	13.8263	5.976
LR08ABG000453	9.22867	12.332	10.032
LR08ABG000969	10.6613	14.0077	11.985
LR08ACG000223	3.531	6.81767	3.2
LR08ACG000377	46.6347	93.857	32.5907
LR08ACG000818	4.973	9.199	5.19933
LR08ACG001105	65.169	165.944	45.2873
LR08ACG001124	2.14967	5.62733	2.97133
LR08ADG000479	1.34267	8.85967	2.605
LR08ADG001144	20.0583	27.372	13.0857
LR08ADG001230	21.1867	31.1807	15.3227
LR08ADG001368	2.44133	6.39967	3.92233
LR08ADG001572	8.88433	15.0777	11.5563
LR08AEG000130	2.08033	8.15633	3.15133
LR08AEG000228	2.745	12.012	5.378
LR08AEG000403	3.32767	6.278	4.65
LR08AEG001036	3.77767	6.508	4.582
LR08AEG001413	6.359	24.0777	11.7357
LR09ABG000153	3.34567	16.5427	6.88467
LR09ABG000523	0.450667	5.413	2.448
LR09ABG000935	0.591	5.34267	0.432
LR09ACG000617	12.153	14.5447	11.004
LR09ACG001095	2.06567	8.31067	2.023
LR09AEG001196	42.4563	81.247	31.8503
LR10ABG000035	4.33467	8.86667	4.51967
LR10ABG000556	0.845333	22.9873	10.3417
LR10ACG000933	4.41667	10.3127	7.25933
LR10ADG000476	6.486	8.113	6.33167
LR10ADG000756	0.078	6.00967	1.23
LR10AFG000029	3.101	9.53467	4.352
LR11AAG000298	0.440667	5.03233	0
LR11ABG000399	1.122	5.92267	1.777
LR11ADG000037	0.022	7.91633	0
LR11ADG001236	0.0786667	7.00733	0.439
LR11ADG001346	35.2637	44.069	35.0503
LR11ADG001446	2.29467	9.66067	2.67467
LR11ADG001536	3.156	6.33733	3.41133
LR11AEG001778	2.519	9.76367	5.17367

## Sheet: Table S5
Correlation between flavonoid enzyme gene expression and flower color phenotype.
var	W	Bp	R
LR02AGG000037	-0.520539	-0.190287	0.533876
LR02AGG000059	-0.723223	-0.435627	0.30867
LR02AGG000060	-0.895613	-0.988289	-0.752834
LR02AGG000061	-0.812569	-0.556157	0.178084
LR02AGG000067	-0.70141	-0.407641	0.33691
LR03AFG001614	-0.552681	-0.227314	0.502918
LR02AGG000066	-0.51583	-0.77669	-0.958322
LR02ACG000550	0.770917	0.498638	-0.242322
LR03ADG000284	-0.71189	-0.906067	-0.903178
LR09AFG000095	0.998941	0.917251	0.371677
LR05ACG000919	-0.440109	-0.100075	0.605175
LR10ACG000262	-0.611802	-0.297069	0.4418
LR08AAG001075	-0.602147	-0.836993	-0.9425
LR10AAG000926	-0.783625	-0.515913	0.223418
LR11ADG000865	0.999335	0.921579	0.381854
LR08ACG000199	-0.777267	-0.941727	-0.865868
LR06ACG000355	-0.0679037	0.281328	0.843899
MSTRG.6286	0.932856	0.745284	0.065645
MSTRG.12821	-0.303328	0.0464057	0.708887
MSTRG.13294	-0.70132	-0.407526	0.337024
MSTRG.17420	-0.629754	-0.318715	0.422065
LR07AFG000152	0.967839	0.815546	0.175117
LR05AFG001101	0.998804	0.915994	0.368765
LR06ADG000204	0.762981	0.487963	-0.253845
LR05ACG000379	-0.655933	-0.350713	0.392195
LR03AFG000318	0.747351	0.926032	0.884514
LR04AGG000084	-0.517375	-0.777808	-0.958137
LR02AFG001488	-0.219414	0.132482	0.762932
LR05AFG000071	0.684717	0.889906	0.915297
LR01AEG000718	-0.735012	-0.450957	0.29289
LR02AGG001109	-0.488341	-0.153773	0.563431
LR07ABG000108	-0.897169	-0.683839	0.0201575
LR07ABG000109	-0.986836	-0.975152	-0.541715
LR09AEG000595	-0.794889	-0.531417	0.206172
LR06ACG000932	-0.99959	-0.925622	-0.39158
LR05AEG000312	-0.870233	-0.981169	-0.784322
LR08ABG001540	-0.684005	-0.889474	-0.915591
LR02ACG001222	0.960967	0.99098	0.632193

## Sheet: Table S6
Correlation between flavonoid enzyme gene expression and flavonoid metabolite accumulation.
var	Kaempferol 3-O-sophoroside	Kaempferol-3-O-glucorhamnoside	Kaempferol 3-neohesperidoside	Lonicerin
LR02AGG000037	0.895822	0.991474	0.991505	0.991227
LR02AGG000059	0.750745	0.924237	0.924328	0.923517
LR02AGG000060	-0.364746	-0.0435035	-0.0432643	-0.0453835
LR02AGG000061	0.651085	0.861824	0.861946	0.860868
LR02AGG000067	0.770923	0.935662	0.935747	0.934997
LR03AFG001614	0.878238	0.985789	0.985829	0.985471
LR02AGG000066	-0.808471	-0.574266	-0.57407	-0.575805
LR02ACG000550	-0.701376	-0.894436	-0.894543	-0.893593
LR03ADG000284	-0.63749	-0.353577	-0.353353	-0.355337
LR09AFG000095	-0.126892	-0.441328	-0.441543	-0.439639
LR05ACG000919	0.932787	0.999244	0.999253	0.999169
LR10ACG000262	0.841135	0.970963	0.97102	0.970511
LR08AAG001075	-0.742838	-0.485956	-0.485747	-0.4876
LR10AAG000926	0.686826	0.885215	0.885326	0.884338
LR11ADG000865	-0.115505	-0.431005	-0.431221	-0.429306
LR08ACG000199	-0.558897	-0.260183	-0.259952	-0.262
LR06ACG000355	0.999817	0.93972	0.939638	0.940362
MSTRG.6286	-0.439455	-0.706709	-0.706878	-0.705376
MSTRG.12821	0.975646	0.994098	0.994072	0.994301
MSTRG.13294	0.771004	0.935707	0.935792	0.935042
MSTRG.17420	0.828526	0.965228	0.96529	0.964734
LR07AFG000152	-0.333901	-0.621207	-0.621395	-0.619731
LR05AFG001101	-0.130139	-0.444263	-0.444478	-0.442577
LR06ADG000204	-0.710143	-0.899901	-0.900006	-0.899079
LR05ACG000379	0.808897	0.955726	0.955796	0.95517
LR03AFG000318	0.596655	0.304567	0.304339	0.306359
LR04AGG000084	-0.807408	-0.572787	-0.572591	-0.574329
LR02AFG001488	0.991015	0.980914	0.980867	0.981278
LR05AFG000071	0.666292	0.388849	0.388628	0.390582
LR01AEG000718	0.739248	0.917519	0.917614	0.916769
LR02AGG001109	0.911774	0.995644	0.995667	0.995467
LR07ABG000108	0.517629	0.766851	0.767005	0.765642
LR07ABG000109	-0.073692	0.253294	0.253526	0.251473
LR09AEG000595	0.673368	0.876527	0.876642	0.875619
LR06ACG000932	0.104554	0.421037	0.421254	0.419329
LR05AEG000312	-0.414647	-0.0975565	-0.0973182	-0.0994293
LR08ABG001540	-0.66702	-0.389748	-0.389528	-0.391481
LR02ACG001222	0.191135	-0.137092	-0.137329	-0.135227

## Sheet: Table S7
Selecting correlations greater than 0.9 between differentially expressed genes and transcription factors.
gene	TF	value
MSTRG.44965	LR11ADG000037	0.928879
LR02AGG000037	LR11ADG000037	0.98485
LR02AGG000059	LR11ADG000037	0.91438
LR02AGG000067	LR11ADG000037	0.939873
LR03AFG001614	LR11ADG000037	0.945911
LR05ACG000919	LR11ADG000037	0.960004
LR10ACG000262	LR11ADG000037	0.904213
LR05ACG000379	LR11ADG000037	0.953138
LR02AFG001488	LR11ADG000037	0.935702
MSTRG.12821	LR10ACG000262	0.916853
MSTRG.191982	LR10ACG000262	0.978182
LR02AGG000037	LR10ACG000262	0.94274
LR02AGG000059	LR10ACG000262	0.957402
LR02AGG000067	LR10ACG000262	0.923697
LR03AFG001614	LR10ACG000262	0.991681
LR05ACG000919	LR10ACG000262	0.932325
MSTRG.12821	LR08AAG000678	0.942508
MSTRG.191982	LR08AAG000678	0.961606
MSTRG.44965	LR08AAG000678	0.915989
LR02AGG000037	LR08AAG000678	0.979865
LR02AGG000059	LR08AAG000678	0.941281
LR02AGG000067	LR08AAG000678	0.929024
LR03AFG001614	LR08AAG000678	0.995056
LR05ACG000919	LR08AAG000678	0.970995
LR10ACG000262	LR08AAG000678	0.980802
LR05ACG000379	LR08AAG000678	0.976217
LR02AGG001109	LR08AAG000678	0.932871
LR02AFG001488	LR08AAG000678	0.950266
MSTRG.44965	LR06ADG000927	0.924604
LR02AGG000037	LR06ADG000927	0.97734
LR02AGG000067	LR06ADG000927	0.937864
LR03AFG001614	LR06ADG000927	0.911375
LR05ACG000919	LR06ADG000927	0.955848
LR05ACG000379	LR06ADG000927	0.91936
LR02AFG001488	LR06ADG000927	0.907031
MSTRG.12821	LR05AFG000425	0.924807
MSTRG.191982	LR05AFG000425	0.968697
MSTRG.44965	LR05AFG000425	0.920856
LR02AGG000037	LR05AFG000425	0.981556
LR02AGG000059	LR05AFG000425	0.94173
LR02AGG000067	LR05AFG000425	0.928533
LR03AFG001614	LR05AFG000425	0.98955
LR05ACG000919	LR05AFG000425	0.989113
LR10ACG000262	LR05AFG000425	0.971921
LR05ACG000379	LR05AFG000425	0.952826
LR02AGG001109	LR05AFG000425	0.962294
LR02AFG001488	LR05AFG000425	0.943268
MSTRG.17420	LR05AFG000425	0.931032
MSTRG.12821	LR05ADG000030	0.922917
MSTRG.191982	LR05ADG000030	0.940264
LR02AGG000037	LR05ADG000030	0.942642
LR02AGG000059	LR05ADG000030	0.92987
LR02AGG000067	LR05ADG000030	0.907076
LR03AFG001614	LR05ADG000030	0.977263
LR05ACG000919	LR05ADG000030	0.914932
LR10ACG000262	LR05ADG000030	0.977708
LR05ACG000379	LR05ADG000030	0.979986
LR02AFG001488	LR05ADG000030	0.903962
MSTRG.12821	LR05ACG001146	0.946932
MSTRG.191982	LR05ACG001146	0.99073
LR02AGG000037	LR05ACG001146	0.955262
LR02AGG000059	LR05ACG001146	0.926446
LR03AFG001614	LR05ACG001146	0.991287
LR05ACG000919	LR05ACG001146	0.961206
LR10ACG000262	LR05ACG001146	0.987023
LR05ACG000379	LR05ACG001146	0.952239
LR02AGG001109	LR05ACG001146	0.973261
LR02AFG001488	LR05ACG001146	0.939302
MSTRG.13294	LR05ACG001146	0.909442
MSTRG.12821	LR05ACG000213	0.920993
MSTRG.191982	LR05ACG000213	0.968241
MSTRG.44965	LR05ACG000213	0.920734
LR02AGG000037	LR05ACG000213	0.979332
LR02AGG000059	LR05ACG000213	0.938668
LR02AGG000067	LR05ACG000213	0.923993
LR03AFG001614	LR05ACG000213	0.986047
LR05ACG000919	LR05ACG000213	0.989555
LR10ACG000262	LR05ACG000213	0.968184
LR05ACG000379	LR05ACG000213	0.946227
LR02AGG001109	LR05ACG000213	0.965273
LR02AFG001488	LR05ACG000213	0.939726
MSTRG.17420	LR05ACG000213	0.937713
LR10AAG000926	LR03AAG000432	0.956113
LR02AGG000037	LR03AAG000432	0.906177
LR02AGG000059	LR03AAG000432	0.960638
LR02AGG000061	LR03AAG000432	0.982907
LR02AGG000067	LR03AAG000432	0.980997
LR05ACG000379	LR03AAG000432	0.952605
LR02AGG000059	LR02AAG000619	0.918713
LR02AGG000061	LR02AAG000619	0.905985
LR02AGG000067	LR02AAG000619	0.922123
LR10AAG000926	LR01AGG000459	0.906719
LR02AGG000037	LR01AGG000459	0.961137
LR02AGG000059	LR01AGG000459	0.961354
LR02AGG000061	LR01AGG000459	0.939813
LR02AGG000067	LR01AGG000459	0.971832
LR03AFG001614	LR01AGG000459	0.940346
LR05ACG000919	LR01AGG000459	0.917114
LR10ACG000262	LR01AGG000459	0.924635
LR05ACG000379	LR01AGG000459	0.974539

## Sheet: Table S8
Screening mRNA and lncRNA sequences.
Gene	sequences
LrWRKY70	ATGGAAAATATGCAGAGTGAGGCCATCCAAAAGCTGATCAGAGGGCGGGAACTCGCGATTCGGCTAAGTGCTCTGATTCAAGATTCATCAATGGATGAAGGGCTAATTGAAAAGATTATTTCTTCAGTTACTCAGGCTCTTGATTTGCTGGAATCTAATGGGCCAACAAGGAAGAGGAAGAACAGTGTTTGTGGGACAGGAGGTTCAAGAAAAAGAAGACAAGCATCTCAATTGAGCACGGTTATGTCTAAATCAACTTGTGATGAGTACTCATGGAGAAAATATGGGCAGAAAATGATTCTTAGTTCAAAGTTTCCGAGGAGTTATTTTAGATGCACCCACAAGTATGTTCAAGGTTGCCAAGCTACAAAACAAGTTCAACAATGTTCAGATGACTCC…
LrCHS1	ATGGTGACTATCGATGAGATTCGCAAGACGCAGAGGGCAGATGGCCCGGCTAGCATCCTAGCCATCGGCACGGCCAATCCTCAGAATTGCATCGAGCAGAGCGCTTATCCTGACTACTATTTTCGTGTCACAAACAGCGAACACATGGTTGAGCTCAAGCACAAGTTCAAGCGCATGTGCGAGAAATCCATGATCAAGAAGCGATACATGTACCTAACGGAAGAAATCCTGAAACAAAACCCTAACGTCTGCGCCTACATGGCTCCCTCCCTCGACGCCCGGCAAGACATGGTGGTGGTCGAGGTCCCGAGGCTCGGCAAAGAGGCGGCAGCAAAGGCCATCAAGGAATGGGGGCAGCCCAAATCCAAGATCACCCACCTCGTCTTCTGCACGACGAGC…
LrCHS3	ATGGCCAGGATCAATAGCATTGAGGAGATTAGAAGGGCTCAGAGGGCCGAGGGCCCGGCCACTGTGCTAGCCATCGGCACGGCCACGCCGAAGAATGTGGTGTACCAAGATGGGTATCCTGATTACTATTTCAGGATCACCAACAGTGAGCACATGACTGATCTCAAGAAAAAGTTCAAGAGGATGTGTGACAAGTCCATGATCCGCAAACGGTACATGCACCTGAACGAGGAGATCCTCAACGAGAACCCCGCCATCTGCGCTTACATGGCTCCGTCCCTCGACGCCCGCCAAGACATCGTGGTGATCGAGGTCCCAAAGCTCGGAAAAGCTGCGGCCTCGTCTGCCATCAAGGAGTGGGGCCGTCCAAAGTCCCAGATCACCCATCTCATCTTCTGC…
LrF3’H	ATGACTCCTCTCATGCTCTTTCTTTCTACACTCTTTTTCTCATCCTTCCTCTACTATATTTTCTTTAAAAGGAACATCAATGGCCATTCTCCTCCACGACCGCCGGGTCCAAAAGGTTGGCCGATCTTGGGCAACCTTCTACAGCTTGGCGCGAAGCCTCATCAAACTCTTTGTGCACTTTCCAAAGTCTATGGGCCGCTTCTCAGTCTCCGTTTTGGTTCTGTGGATGTTGTTGCTGTAGCTTCTGCTGATGTTGCTGCTCAGTTCCTTCGTGTGCACGATGCAAATTTTAGCAACCGACCACCAAACTCCGGTGCTGAACACGTCGCCTATAATTATCAGGATCTAGTTTTCGCTCCCTACGGCCCGCGGTGGCGAATGCTCAGAAAGCTATGTGCA…
LrF3’5’H	AAAGGTGATGCATGTATCATGTTGTGCATATATGTAGATGACATTCTCTTATTTGGGTCAAACATAGGGATAATCAATGAGACTAAGTCATTCTTGAGTAGTAAGTTTGAAATGAAGGATATGGGAGTAGCTGATGTGATTCTTGGACTCAAATTGATAAGGTCAACTGAGGGTATAGCCATTTCTCAATCTCATTACATTGAGAGGATAATTGAGAAATTTGGATATAAGAACTGTAGAATCGTCAAGACTCCATATAATCCCTCGGTAGCTCTGTTCAAGAATGAAAGTGGTCAACCTGTATCTCAGTTGAGATATTCTCAAATAATTGGAAGCTTAATGTATCTTGCGAACTGCACAAGACCAGATATTTCATACTCTGTGTCAAAGTTAAGTAGA…
LrFLS	ATGGAGTTAGAGAGGGTGCAAGCAATCGCATCTCTAAGCGCAAATCTCAACACCATACCTTCCGAATTCATCCGTTCAGAGCACGAACGTCCCGATATAACAACCTACAGGGGACCCGTCCCCGAAATCCCTGTCGTCGATCTCTCCATCGCCGACCATAACCGTCTCATGAAAGCCATTACCGACGCATCGAAAGAGTGGGGGATCTTTCAACTTGTGAACCATGGAATCCCCATCGAGCTCGTGAAAGAGTTGCAAAGGGTTGGGAAAGAGTTCTTTGAGCTCCCACAAGTGGAGAAGGAGGTTTACGCGACGGGGCCAGGGAGTATCGAGGGGTATGGGACTAAATTGCAGAAGGATCTGGAAGGGAAGAAGGGTTGGGTTGACTACTTGTTTCAT…
LrDFR	ATGAGACTCCTCGAGCAAGGATACACTGTAAAGGCTACGGTTCTCGATCCGGGTAATATGAAGGAGGTAAAGCATTTGTTGGATCTTCCCCATGCCAACAAGAAGCTGACCCTTTGGAAAGCCGATCTCGTCGACGAAGGGAGCTTCGACGAAGCCGTCAAAGGCTGTATTGGAGTTTTTCATCTCGCCACACCATTGGATTTTGAGACATCTGATCCTGAGAACGAAATGATCAAGCCAACAATCAATGGAATGCTGAACCTATTGAGGTCATGCGTAAAGGCCAGCATTCAACGGGTTGTTTTCACATCGTCGGCGGGGGCCGTTTGCATTCCAGGGTTCTTCCAACAGCCAGTTTATGATGAGAACTCGTGGACCGATGTGGAGGTTTGCAGAGCA…
LncRNA401	ATGGGAATGAGTTTACCTTGGATTAAAGGTTAACTATGGTTAGTTGTTATAATTTCTTACGAAATTACCCTTACCTTCCATGTTGAGCTCCATGTTGAAGAACATCAGCGATTTTAGGGTTTTCGTCTGAAAAGCTTCTCGTCGTCGACTAAATCAGGGGAAAATGCAGAGTTGAACGTCGAAGATCACTGGCGGCAGTTGTTCCCTACCACCTCCTGCCCCAATTTGAACCCTAAAAGGTATTTTTTTTTGTTTT

## Sheet: Table S9
QRT-PCR for gene expression analysis.
Primer name	Primer sequence (5’-3’)
LrWRKY70-RT-F	TGTGGGACAGGAGGTTCAAG
LrWRKY70-RT-R	TGTTTTGTAGCTTGGCAACCT
LrCHS1-RT-F	GTTGTTCTGGATCGCGCATC
LrCHS1-RT-R	CCCACTCCAATCCTTCACCC
LrCHS3-RT-F	GCAAGCCCTTTTCGGTGATG
LrCHS3-RT-R	TCAATGCCCAATGGACCCAA
LrF3’H-RT-F	TAGTTTTCGCTCCCTACGGC
LrF3’H-RT-R	ACCCTTAGCCCTAACAACGC
LrF3’5’H-RT-F	AGCTGATGTGATTCTTGGACTCA
LrF3’5’H-RT-R	TGAACAGAGCTACCGAGGGA
LrFLS-RT-F	GCAGCTTGTCGTTGGGATTG
LrFLS-RT-R	CATCGGGGATGTACTTGGCA
LrDFR-RT-F	GACCAACATCGTCAGGCTCA
LrDFR-RT-R	CGTCCTCCAAGTCCTCATCG
LncRNA401-RT-F	ATTACCCTTACCTTCCATGTTGA
LncRNA401-RT-R	CTTTTCCCCTGATTTAGTCGACGA
